# Supplementary material for: Therapeutic principles and unmet needs in the treatment of cough in pediatric patients: review and expert survey
Source: BMC Pediatr. 2023 Jan 21;23:34. doi: 10.1186/s12887-022-03814-0 (PMC9860236; doi:10.1186/s12887-022-03814-0)
Supplement: Supplementary file 2 — Additional file 2. Survey answers dataset. [file 12887_2022_3814_MOESM2_ESM.xlsx]

## Sheet: Sections 1-2
Additional file 2: Survey answers dataset
Supplement to: Vogelberg C, et al. Therapeutic principles and unmet needs in the treatment of cough in pediatric patients: review and expert survey
Sections 1-2. Introduction-Characteristics of invitees
Respondent ID	Collector ID	Start Date	End Date	Do you consent to participate in the survey?	In which country are you based?	What is your primary medical specialty?	For how many years have you been treating pediatric cough?	Approximately how many pediatric patients with cough did you manage in the past 6 months?	Approximately how many patients aged <2 years with cough did you manage in the past 6 months?	What is the most common cause of pediatric cough in the cases that you have encountered in the past 6 months?		In the past 10 years, do any of these statements apply to you?		Does your country have national clinical guidelines for the treatment of cough?	Do you have experience using phytomedicines (i.e., herbal-based traditional medicines) for cough?Select all that apply.
				Response	Response	Open-Ended Response	Response	Response	Response	Response	Other (please specify)	Response	Yes (please enter the letter[s] of the statement[s] that apply to you)	Response	Yes, in research	Yes, in clinical practice	No	Yes, other (please specify)
12273103432	396601795	2020-12-20 23:36:35	2020-12-20 23:37:28	Yes	Australia	Pediatrics	5–10
12239213305	396601795	2020-12-08 20:14:51	2020-12-08 20:18:24	Yes
12235254588	396601795	2020-12-07 18:51:55	2020-12-16 15:03:35	Yes	United Kingdom	Pediatric	>10	60–100	60–100	Viral infection		Yes (please enter the letter[s] of the statement[s] that apply to you)	ABCD	Yes, in adults and children			No
12233968543	396601795	2020-12-07 12:52:10	2020-12-07 12:53:25	Yes	United Kingdom	paediatric respiratory	>10	30–60
12212119708	396601795	2020-11-30 09:58:53	2020-11-30 10:21:33	Yes	Slovenia	pediatrician	>10	>100	60–100	Viral infection		Yes (please enter the letter[s] of the statement[s] that apply to you)	A, B	Yes, in adults and children		Yes, in clinical practice
12210218863	396601795	2020-11-29 11:51:56	2020-11-29 11:53:48	Yes	United Kingdom	paediatric respiratory medicine	5–10	30–60	<30	Other (please specify)	viral and bacterial infection,congenital problems	No
12209067304	396601795	2020-11-28 15:05:57	2020-11-28 15:32:28	Yes	Italy	pediatrics	>10	30–60	30–60	Asthma		Yes (please enter the letter[s] of the statement[s] that apply to you)	A, B, C, D	Yes, in children only		Yes, in clinical practice
12199293166	396601795	2020-11-24 19:59:07	2020-11-24 20:23:37	Yes	United Kingdom	pediatrics respiratory	>10	60–100	<30	Bacterial infection		Yes (please enter the letter[s] of the statement[s] that apply to you)	A B C D	Yes, in adults and children			No
12198739545	396601795	2020-11-24 16:48:02	2020-11-24 16:53:02	Yes	Austria	pediatric	>10	60–100	60–100	Viral infection		Yes (please enter the letter[s] of the statement[s] that apply to you)	D	Yes, in children only		Yes, in clinical practice
12197258140	396601795	2020-11-24 06:44:20	2020-11-24 07:14:56	Yes	Croatia	Allergology	>10	>100	<30	Other (please specify)	GERD/LPR	Yes (please enter the letter[s] of the statement[s] that apply to you)	A, B, D	No		Yes, in clinical practice
12196916221	396601795	2020-11-24 03:04:38	2020-11-24 03:13:56	Yes	Israel	general pediatrics	>10	>100	>100	Viral infection		Yes (please enter the letter[s] of the statement[s] that apply to you)	C, A,	Don’t know	Yes, in research	Yes, in clinical practice
12195338077	396601795	2020-11-23 17:55:40	2020-11-23 18:12:19	Yes	United States of America	Pediatric Pulmonary and Allergy	>10	30–60	<30	Viral infection		Yes (please enter the letter[s] of the statement[s] that apply to you)	ABCD	Yes, in adults and children			No
12194480246	396601795	2020-11-23 13:25:53	2020-11-23 13:36:30	Yes	United States of America	Pediatric respiratory medicine	>10	30–60	30–60	Viral infection		Yes (please enter the letter[s] of the statement[s] that apply to you)	AB	Yes, in adults and children		Yes, in clinical practice
12758528410	404937870	2021-06-20 21:02:58	2021-06-20 21:16:43	Yes	Germany	pediatrics	>10	>100	>100	Viral infection		Yes (please enter the letter[s] of the statement[s] that apply to you)	A	Yes, in adults and children		Yes, in clinical practice
12757793332	404937870	2021-06-20 09:51:31	2021-06-20 10:35:13	Yes	United Arab Emirates	Pediatrics	>10	>100	30–60	Viral infection		Yes (please enter the letter[s] of the statement[s] that apply to you)	B	Yes, in adults and children		Yes, in clinical practice
12757757985	404937870	2021-06-20 09:26:06	2021-06-20 09:45:34	Yes	Qatar	pediatrics	>10	>100	60–100	Viral infection		Yes (please enter the letter[s] of the statement[s] that apply to you)	A-D	Yes, in adults and children	Yes, in research	Yes, in clinical practice
12756654981	404937870	2021-06-19 14:47:51	2021-06-19 14:49:14	Yes	Malaysia	Paediatrics	>10	<30
12755570199	404937870	2021-06-18 23:14:29	2021-06-19 12:43:51	Yes	Bolivia	pediatric pulmonologist	>10	>100	>100	Viral infection		No
12754400535	404937870	2021-06-18 14:28:56	2021-06-18 14:30:25	Yes	Germany	Pediatrics	>10	<30
12754236620	404937870	2021-06-18 13:25:01	2021-06-18 13:26:09	Yes	Germany	Respiratory Medicine	>10	<30
12729821002	404937870	2021-06-09 22:13:18	2021-06-09 22:56:33	Yes	Germany	pediatrics	>10	>100	60–100	Viral infection		Yes (please enter the letter[s] of the statement[s] that apply to you)	A,B,D	Yes, in adults only		Yes, in clinical practice
12724769183	404937870	2021-06-08 12:30:49	2021-06-08 12:34:35	Yes	Germany	kinder-und jugendmedizin	>10	30–60
12724010451	404937870	2021-06-08 06:02:51	2021-06-08 06:04:47	Yes	Malaysia	PAEDIATRICS	>10	>100	60–100	Viral infection		No
12723897346	404937870	2021-06-08 04:42:45	2021-06-08 05:09:32	Yes	Malaysia	Paediatrics	>10	>100	60–100	Asthma		Yes (please enter the letter[s] of the statement[s] that apply to you)	A	Yes, in adults and children		Yes, in clinical practice
12723221356	404937870	2021-06-07 23:05:25	2021-06-07 23:12:43	Yes	Dominican Republic	Pediatric Pulmonology	>10	60–100	<30	Viral infection		No
12690018856	404937870	2021-05-26 15:13:59	2021-05-26 15:28:19	Yes	Bosnia and Herzegovina	Pediatrician	>10	>100	30–60	Viral infection		Yes (please enter the letter[s] of the statement[s] that apply to you)	A	No		Yes, in clinical practice
12685826939	404937870	2021-05-25 10:37:49	2021-05-25 10:39:46	Yes	Serbia	pediatrician	>10	>100	60–100	Viral infection		No
12684285630	404937870	2021-05-24 20:10:30	2021-05-24 21:07:49	Yes	Croatia	paediatrician	>10	>100	30–60	Allergic response		Yes (please enter the letter[s] of the statement[s] that apply to you)	a,b,c,d	No		Yes, in clinical practice
12683305747	404937870	2021-05-24 14:32:48	2021-05-24 15:03:58	Yes	Serbia	Pediatric	5–10	60–100	<30	Viral infection		Yes (please enter the letter[s] of the statement[s] that apply to you)	B	Yes, in adults and children		Yes, in clinical practice
12682664269	404937870	2021-05-24 10:12:02	2021-05-24 11:00:29	Yes	Croatia	Pediatrics	>10	>100		Viral infection		Yes (please enter the letter[s] of the statement[s] that apply to you)	A B C	No		Yes, in clinical practice
				[Yes is eligible to proceed]			[≥5 is eligible to proceed]	[≥30 is eligible to proceed]				[Yes is eligible to proceed]
												A: I spent more than 50% of my professional time in clinical practice (as opposed to in an academic or research setting)
												B: I have participated in a specialist pediatric cough congress or session within a pediatric respiratory conference (whether in a panel, as a speaker, or as a chairperson)
												C: I have been an author on an article relating to pediatric cough published in a peer-reviewed journal
												D: I have worked on national or international pediatric cough guidelines

## Sheet: Section 3
Additional file 2: Survey answers dataset
Supplement to: Vogelberg C, et al. Therapeutic principles and unmet needs in the treatment of cough in pediatric patients: review and expert survey
Section 3. Pediatric cough – therapeutic principles
Respondent ID	In relation to cough, how do you define ‘pediatric’ patients?		How do you define acute cough in children?		How do you define chronic cough in children?		During diagnostic work-up, do you differentiate pediatric cough into wet/productive and dry?	Why do you differentiate pediatric cough into wet/productive and dry?	Why do you not differentiate pediatric cough into wet/productive and dry?	Do you use a clinical guideline for the diagnosis of pediatric cough?		In which circumstances do you perform further diagnostic investigations concerning the cause of pediatric cough, beyond patient history and physical examination?	In the past 6 months, which further diagnostic investigations concerning the cause of cough have you instigated for any of your pediatric patients?Indicate the approximate percentage of patients.								Do you use a clinical guideline for the treatment of pediatric cough?		Are there any treatment traditions for pediatric cough specific to your country/region?	Please describe the treatment traditions for pediatric cough specific to your country/region.	In the past 6 months, which treatments have you, personally, recommended for any of your pediatric patients with cough? Select all that apply.															When do you most commonly start treating acute pediatric cough?		On what aspect does your choice of treatment for pediatric cough primarily depend?		How do you determine if a treatment for pediatric cough is effective in your patients?	Please pick and rank your top three treatments based on their effectiveness for reducing the following symptoms (i.e., symptomatic treatment) in pediatric patients.If the third column is not visible, please scroll across using the bar beneath this table.
	Response	Age (years) ≤	Response	Duration:	Response	Duration:	Response	Open-Ended Response	Open-Ended Response	Response	Yes (please specify which guideline[s])	Open-Ended Response	Bronchoscopy - Percentage of patients	Chest X-ray - Percentage of patients	Spirometry - Percentage of patients	Sputum culture - Percentage of patients	Serology - Percentage of patients	Allergy test - Percentage of patients	CT scan - Percentage of patients	Other (please specify investigation and approximate percentage)	Response	Yes (please specify which guideline[s])	Response	Open-Ended Response	Antibiotics	Antihistamines	Antitussives	Bronchodilators	Expectorants	Honey	Mucolytics	Steroids (nasal/inhaled)	Steroids (systemic)	Proton pump inhibitors	Immunostimulants	Leukotriene receptor antagonists	None	Prefer not to say	Other (please specify)	Response	Other (please specify)	Response	Other (please specify)	Open-Ended Response	Cough frequency - Most effective	Cough frequency - Second most effective	Cough frequency - Third most effective	Cough intensity - Most effective	Cough intensity - Second most effective
12273103432
12239213305
12235254588	Age (years) ≤	17	Duration:	Abrupt onset on background of no cough	Duration:	daily cough lasting > 4 weeks	Yes	One of many peices of evidnce needed to synthesis a list of possible causes in order of lieklyhood - in itself not definative. PBB can have a dry irritating cough occassionally while an asthmtic may have wet cough due to viral exacerbation, chronic poor control with or without superadded PBB		No		If old enough all have lung function with BDR if appropriate and if no previous CXR likely to perform one if presenting with chronic cough. Beyond that usually dependent on poor response to trial of therapy or repeated (3 or more signficant recurrences) edpisodesof persistent cough	1–10%	41–50%	51–60%	11–20%	0%	1–10%	1–10%	As most can be treated without invasive investigations if clinical assessment is good enough I am not one to jump in and do invasive tests unless pushed by parents for a 'definitive' answer (small number) or recurrent episodes of clinical PBB	Yes (please specify which guideline[s])	No good published data on which to base gudielines for PBB Asthma treated in line with guidelines No known effective treatment for acute viral induced cough [this general questions regarding coudh are not helpful given the many potential causes]	No		Antibiotics			Bronchodilators				Steroids (nasal/inhaled)	Steroids (systemic)			Leukotriene receptor antagonists				After watching and waiting to see if the cough resolves by itself		The cause of cough		If it resolves completely when there is no indiciation that it would resolves without treatment
12233968543
12212119708	Age (years) ≤	15 years	Duration:	3 weeks or less	Duration:	3 weeks or more	Yes	therapeutic decision		Yes (please specify which guideline[s])	Cough in children	aspiration, chronic pulmonary disease, allergy	0%	1–10%	1–10%	1–10%	0%	21–30%	0%		Yes (please specify which guideline[s])	Cough in children	Yes, and I follow them	period of observation	Antibiotics	Antihistamines		Bronchodilators	Expectorants	Honey	Mucolytics					Leukotriene receptor antagonists				After watching and waiting to see if the cough resolves by itself		The cause of cough		absence of alarmant symptoms, improvemnet of symptoms	None	None	None	None	None
12210218863
12209067304	Age (years) ≤	18 YEARS	Duration:	2 WEEKS	Duration:	>4 WEEKS	Yes	FOR DIAGNOSIS AND TREATMENT		Yes (please specify which guideline[s])	ERS GUIDELINES	MORE THAN 4 WEEKS DURATION PRESENCE OF POINTERS OF A SPECIFIC DISEASE ABNORMAL CHEST RADIOGRAPHY OR SPIROMETRY	11–20%	71–80%	61–70%	31–40%	61–70%	81–90%	11–20%		Yes (please specify which guideline[s])	ERS GUIDELINES	Yes, but I do not follow them	INHALATION THERAPY (ICS, anti-histamines)	Antibiotics			Bronchodilators		Honey	Mucolytics	Steroids (nasal/inhaled)		Proton pump inhibitors						Other (please specify)	DEPENDS ON THE PRESENTATION	The cause of cough		DEPENDS ON CAUSE	Mucolytics	Honey		Honey	Mucolytics
12199293166	Age (years) ≤	16	Duration:	< 3 weeks	Duration:	> 8 weeks	Yes	Wet rattly phlegmy cough generally is assocatied with increased airways mucus and also bacteria (HI, Pneumo, Moroxella). Dry cough is more assocaited with chronic asthma, post viral cough, idiopathic night cough		Yes (please specify which guideline[s])	BTS, ERS (PBB), ERS (Cough),	1] acute cough - when I suspect an inhaled foreign body (bronchoscopy to remove or rule out), pertussis - test to confirm diagnosis = helpful for parents), if I suspect a complication. 2] Chronic - likely will do CXR and PFTs as baseline and then story related further invetsigations	1–10%	51–60%	71–80%	41–50%	31–40%	71–80%	1–10%	In last 6 months with COVID19 - a> fewer children referred with cough, b> no PFTs as thought to be aerosol generating	Yes (please specify which guideline[s])	BTS, ERS, ERS - PBB	Yes, but I do not follow them	Most children referred with problem cough but NO wheezing will have been put onto anti-asthma therapy - with no objective outcome assessment to determine whether there had been a +ve diagnostic trial.	Antibiotics	Antihistamines		Bronchodilators		Honey		Steroids (nasal/inhaled)	Steroids (systemic)							Other (please specify)	I work at a largely tertiary referral unit and most children I see with problem coughing have a chronic cough	The cause of cough		I look for complete or substantial resolution of cough.	Antibiotics	Steroids (nasal/inhaled)		Antibiotics	Steroids (nasal/inhaled)
12198739545	Age (years) ≤	18	Duration:	any	Duration:	more than 4 weeks	Yes	GL		Yes (please specify which guideline[s])	Austrian, ERS Australian ATS	please refer to GL	1–10%	41–50%	41–50%	11–20%	1–10%	1–10%	1–10%		Yes (please specify which guideline[s])	see above	Yes, and I follow them
12197258140	Age (years) ≤	18	Duration:	<2 weeks	Duration:	>8 weeks	No		It is not associated with the cause.	No		Chronic cough.	0%	1–10%	91–100%	0%	11–20%	91–100%	0%	FeNO, ENT endoscopy	No		Yes, but I do not follow them	Antitusics							Mucolytics	Steroids (nasal/inhaled)		Proton pump inhibitors					Secretolytics	After watching and waiting to see if the cough resolves by itself		The cause of cough		Based on clinical presentation.	Prefer not to say			Prefer not to say
12196916221	Age (years) ≤	<10	Duration:	< 7 d	Duration:	>14	Yes	informative for me		No		respiratory distress and cyanosis . chronic cough with normal physical examination with prolonged fever	0%	11–20%	11–20%		61–70%	11–20%	0%		No		Don't know
12195338077	Age (years) ≤	21	Duration:	<4 weels	Duration:	>4 weeks	Yes	Different etiologies are present in wet/productive and dry		Yes (please specify which guideline[s])	Weinberger M, Fischer A. Differential diagnosis of chronic cough in children. Asthma and Allergy Proceedings 2014;35:95-103.	Described in Weinberger M, Fischer A. Differential diagnosis of chronic cough in children. Asthma and Allergy Proceedings 2014;35:95-103.	1–10%	11–20%	31–40%	1–10%	1–10%	21–30%	11–20%		Yes (please specify which guideline[s])	Weinberger M, Hurvitz M. Diagnosis and Management of Chronic Cough: Similarities and differences between children and adults. F1000Research 2020, 9(Faculty Rev):757 Last updated: 28 JUL 2020	No		Antibiotics	Antihistamines		Bronchodilators		Honey		Steroids (nasal/inhaled)	Steroids (systemic)							Other (please specify)	when needed	Symptoms (e.g., cough frequency, intensity)		If cough is stopped or reduced to a level where there is no discomfort	Prefer not to say			Prefer not to say
12194480246	Age (years) ≤	18	Duration:	14 days	Duration:	30 days	Yes	suggests possible etiologies		No		virtually all	21–30%	91–100%	41–50%	0%	1–10%	21–30%	11–20%	esophageal impedance probe	No		No		Antibiotics					Honey		Steroids (nasal/inhaled)		Proton pump inhibitors						After watching and waiting to see if the cough resolves by itself		The cause of cough		follow-up & response to therapy	Steroids (nasal/inhaled)			Proton pump inhibitors
12758528410	Age (years) ≤	18	Duration:	less than 6 weeks	Duration:	more than 6 weeks	Yes	important for treatment		Yes (please specify which guideline[s])	Germanys guideline	cough more than 4 weeks	0%	1–10%	1–10%	0%	1–10%	11–20%	0%		Yes (please specify which guideline[s])	Germanys giudeline	Yes, and I follow them	first a cough siýrup or inhalation	Antibiotics	Antihistamines	Antitussives	Bronchodilators	Expectorants	Honey	Mucolytics	Steroids (nasal/inhaled)				Leukotriene receptor antagonists				Immediately upon presentation		Symptoms (e.g., cough frequency, intensity)		clinical control	Mucolytics	Antitussives	Bronchodilators	Mucolytics	Honey
12757793332	Age (years) ≤	18 years	Duration:	Less than 14 days	Duration:	More than 14 days	Yes	Origin, site, cause, treatment		Yes (please specify which guideline[s])	AAP/CDC/NICE/IAP	Duration more than 2 weeks, not responding to usual treatments.		41–50%	21–30%		1–10%	1–10%			Yes (please specify which guideline[s])	As mentioned before AAP/CDC/NICE/IAP	Yes, and I follow them	Herbal medicine/cough syrup/honey........	Antibiotics	Antihistamines	Antitussives	Bronchodilators	Expectorants	Honey	Mucolytics	Steroids (nasal/inhaled)	Steroids (systemic)			Leukotriene receptor antagonists			Depending on the cause	Other (please specify)	The initial approach is a herbal remedy	The cause of cough		Getting rid of symptoms and patients' satisfaction.	Antitussives			Antihistamines
12757757985	Age (years) ≤	16	Duration:	LESS THAN 2 WEEKS	Duration:	ONE MONTH	Yes	HISTORY AND PE		Yes (please specify which guideline[s])	AAP	RD		21–30%				1–10%			Yes (please specify which guideline[s])	AAP- NELSON TEXTBOOK	Yes, but I do not follow them	GUAFA LEAFS		Antihistamines	Antitussives		Expectorants	Honey										After watching and waiting to see if the cough resolves by itself		Symptoms (e.g., cough frequency, intensity)		RESPONSE TO TTT	Bronchodilators	Steroids (nasal/inhaled)	Antihistamines	Antitussives	Antihistamines
12756654981
12755570199
12754400535
12754236620
12729821002	Age (years) ≤	12years	Duration:	less than 3 weeks	Duration:	longer than 3 weeks	Yes			No		chronic cough,exclusion of CF,PCD,Asthma ,Allergy etc	0%	1–10%	31–40%	21–30%	21–30%	41–50%	1–10%		No		Yes, and I follow them		Antibiotics		Antitussives	Bronchodilators	Expectorants		Mucolytics	Steroids (nasal/inhaled)	Steroids (systemic)						Inhalation of 0,9 and 3% NaCl with an nebulizer	Other (please specify)	this depends from the clinic situation	The cause of cough		reduction of symptoms,improvement of the clinical situation
12724769183
12724010451
12723897346	Age (years) ≤	16	Duration:	< 2 weeks	Duration:	> 2 weeks	Yes	for ease of management and diagnosis		Yes (please specify which guideline[s])	Malaysian CPG	depends on patient	0%	21–30%	1–10%	11–20%	51–60%	51–60%	0%		Yes (please specify which guideline[s])	Malaysian CPG	Don't know		Antibiotics	Antihistamines	Antitussives	Bronchodilators	Expectorants		Mucolytics	Steroids (nasal/inhaled)	Steroids (systemic)							Immediately upon presentation		The cause of cough		resolves within 1 week of treatment	Antitussives			Antitussives
12723221356
12690018856	Prefer not to say		Duration:	3-5 days	Prefer not to say		Yes	Due to specific therapy
12685826939
12684285630	Age (years) ≤	18	Duration:	less than 4 weeks	Duration:	more than 4 weeks	Yes	this directs further diagnostic processing		Yes (please specify which guideline[s])	ERS guidelines (2019)	Cough of the newborn, cough during feeding, sudden onset of coughing or suffocation , chronic, moist cough, continuous or worsening cough, presence of related features such as dyspnea, cyanosis, hypoxia, rapid breathing, stridor, night sweats, weight loss or haemoptysis, in children with chronic lung disease, parental concerns, in some cases clinician's instinct	1–10%	91–100%	91–100%	41–50%	31–40%	81–90%	31–40%		Yes (please specify which guideline[s])	ERS guidelines	No		Antibiotics	Antihistamines	Antitussives	Bronchodilators	Expectorants		Mucolytics	Steroids (nasal/inhaled)		Proton pump inhibitors		Leukotriene receptor antagonists				After watching and waiting to see if the cough resolves by itself		The cause of cough		cough frequency and intensity, sputum production,effec on the quality of life	Bronchodilators	Proton pump inhibitors	Antitussives	Steroids (nasal/inhaled)	None
12683305747	Age (years) ≤	0-3,3-7,8-18	Duration:	7-10 days	Duration:	Longer than 4 weeks	Yes	Because in productive we have sputum,and in dry cough we have not.		Prefer not to say											Yes (please specify which guideline[s])	National clinical guideline	Yes, but I do not follow them	We use many herbal mixtures ,		Antihistamines	Antitussives	Bronchodilators	Expectorants	Honey	Mucolytics	Steroids (nasal/inhaled)								After watching and waiting to see if the cough resolves by itself		Symptoms (e.g., cough frequency, intensity)			Antitussives			Honey
12682664269	Age (years) ≤	18	Duration:	10 days	Duration:	30 days	Yes	Distinction between obstructive bronchitis and upper airways infection/discharge		No		Clinical suspicion on allergy, severe infection/pneumonia, foreign body suspicion	0%	1–10%	11–20%	0%	1–10%	1–10%	0%		No		Yes, but I do not follow them	Expectorants in infants and obstructive bronchitis, cough supressors (antitussics) -still commonly reccomended practice	Antibiotics	Antihistamines		Bronchodilators			Mucolytics	Steroids (nasal/inhaled)				Leukotriene receptor antagonists			2,3% hypertonic solution of sea water - to rinse the nose and inhale.	Immediately upon presentation		Symptoms (e.g., cough frequency, intensity)		Monitoring by educated parents and by myself	Bronchodilators	Antibiotics	Leukotriene receptor antagonists	Bronchodilators	None
[truncated: 36 more columns]

## Sheet: Section 4
Additional file 2: Survey answers dataset
Supplement to: Vogelberg C, et al. Therapeutic principles and unmet needs in the treatment of cough in pediatric patients: review and expert survey
Section 4. Pediatric cough – unmet needs
Respondent ID	What, in your opinion, are the greatest unmet needs in pediatric cough?	What data gaps are there in pediatric cough research that you would like to see addressed in a clinical study?
	Open-Ended Response	Open-Ended Response
12273103432
12239213305
12235254588	Effective safe option for viral induced cough	Prevalence of chronic cough including accurate assssment of causes - no good data and general understanding of issues even amongst respiratory paediatricians is poor
12233968543
12212119708	fast improvement of symptoms	dont know
12210218863
12209067304	TREATMENT OF ACUTE COUGH DUE TO VIRAL INFECTIONS	EFFECTIVENESS OF OCT DRUGS
12199293166	1] The child who gets frequent recurrent problem cough each lasting 2-3 weeks, well inbetween, but 1-2 weeks later next cough. Likely recurrent viral bronchitis and likely reported as chronic cough by parents. What tests needed, ?any treatments can reduce frequecy of these cough episodes 2]	1] as above 2] is wet/dry cough accurately reported, does it change over time. 3] The frequency of pertussis causing prolonged cough - this needs constantly monitored in each population over time. Rapid diagnosis that a prolonged is pertussis positive = helpful for parents to know and allows doctor to comiserate with parents and explain that time to resolution can be long!
12198739545
12197258140	There are no specific cough suppressants available. There are no drugs for children under 2 years of age.	Safety of drugs in children under 2 years of age and proper effective dosing.
12196916221
12195338077	safe and effective for acute cough interfering with sleep	Controlled clinical trial for suggestion therapy for habit cough
12194480246	understanding causes	cough receptor sensitivity in children
12758528410	effective treatment of viral cough	see above
12757793332	Phenotypes of cough and treatment research in this area.	Determining the cough phenotypes in different age groups. Study to show the comparison of herbal VS allopathic chemicals.
12757757985	ALLERGY	ADVANCED ALLERGIC TESTS
12756654981
12755570199
12754400535
12754236620
12729821002	Mucolytica for dry cough
12724769183
12724010451
12723897346	cough resolution quicker
12723221356
12690018856
12685826939
12684285630	more clinical study in pediatric population	clinical studies on the use of symptomatic cough drugs (formulations) such as secretolytics ,mucolytics, antitussives, protussive, their efficacy and safety
12683305747
12682664269	Prevention of resp infections focusing on preschool institutions, tobacco free household, rational use of antibiotics and their selection avoiding broad spectrum ones, importance of hidratation and keeping a chid in upright position in bed, avoiding overheated rooms with dry air, lack of time spent outdoors	Main sources of res infection in preschoolers, national guidelines
